# Supplementary material for: Benthic fauna on the edge between different seas—signs of climate change in the Sound (Öresund)?
Source: PeerJ. 2026 Apr 24;14:e20996. doi: 10.7717/peerj.20996 (PMC13116409; doi:10.7717/peerj.20996)
Supplement: Supplemental Information 1 — Positions and depths for sampling stations [file peerj-14-20996-s001.csv]

SWEDISH WEST COAST				BALTIC SEA
Skagerrak				Bothnian Bay				Station	Latitude	Longitude	Depth
Station	Latitude	Longitude	Depth, m	Station	Latitude	Longitude	Depth, m	N 4-8	62,88422	18,61863	127
SK1	58,54167	10,79167	106	AC 10	64,63182	21,40865	34,5	N 5-2	64,64958	22,11577	126
SK2	58,25333	11,05833	101	AC 2	64,64163	21,26912	12,5	N 5-3	64,6681	22,03047	114
SK25	58,24483	11,42667	41	AC 7	64,64515	21,40537	34,6	N 5-4	64,59977	22,10952	111
Kattegat				B 1	64,57567	21,88883	114	R 2-8	61,40567	17,14283	15,4
KA1	57,5495	11,52483	76	B 3	64,58012	21,99725	120	Eastern Gotland Sea
KA2	57,19167	11,66667	67	B 5	64,5047	21,7443	66,4	3129	57,1626	18,82373	48
KA3	56,66667	12,11667	53,5	F 9	64,69993	22,06517	125	Western Gotland Sea
S5	56,3155	12,65217	20	H 1	65,49935	22,85765	51,4	6001	58,82617	17,57583	39,5
L4	56,61667	12,64067	21	H 14	64,59217	21,801	101	6004	58,77367	17,692	44
L9	56,565	12,72	20	H 2	65,45483	22,91767	76	6006	58,71892	17,84242	60
N5	57,40667	12,05	16	R 6-12	65,05463	21,53028	8	6010	58,84068	17,5528	21
N6	57,36	12,02917	27	R 6-2	65,05395	21,45465	5,4	6011	58,73305	17,61948	27,5
N7	57,30333	11,98833	26	R 6-3	65,06063	21,47102	8	6012	58,78145	17,65275	22
N8	57,26867	12,08333	19	R 6-4	65,04698	21,47495	11	6014	58,80292	17,57785	11
N9	57,225	12,07417	21	R 6-5	65,05063	21,48758	6,5	6016	58,74467	17,83677	27
N10	57,12	12,01967	50	R 6-6	65,05745	21,49603	6,5	6017	58,76867	17,7532	27
N11	57,18	12,08333	20	R 6-9	65,04917	21,5431	15,5	6018	58,79717	17,66982	21,5
N12	57,18	12,01833	48	R 8-10	65,74725	22,4047	8	6019	58,73805	17,68337	40,5
N13	57,13667	12,10667	24	R 8-11	65,72983	22,44332	11,6	6020	58,81092	17,60702	37
N14	56,94	12,21167	31	R 8-6	65,77602	22,4318	8,3	6021	58,76688	17,83117	52,5
N15	56,72167	12,44167	23	R 8-7	65,79545	22,45757	6,3	6022	58,74383	17,81383	47
THE SOUND				R 8-8	65,80802	22,4155	6,5	6023	58,7588	17,71877	36
Station	Latitude	Longitude	Depth, m	R 8-9	65,80717	22,37355	7,9	6025	58,79017	17,72833	37,5
KE	56,00867	12,71017	12,5	Kvarken				M4MS	57,0295	16,48167	4,2
KE0,2	56,00492	12,71025	12,5	N 6	63,50647	19,76138	19	RefM1	56,369	16,2035	20
KE0,5	56	12,7155	12,5	N 8	63,52495	19,80173	19	RefM4S4	57,98572	16,7298	15,2
KE1,5	55,99663	12,72705	12,5	NB 1	63,5084	19,7973	25,5	Bornholm Sea and Hanö Bay
R0,5	55,98597	12,73367	13	NB 3	63,54768	19,83918	13,3	PMK5	56,07067	15,7545	12,8
R1	55,982	12,73562	12,5	NB 5	63,52337	19,77008	19,8	M2	56,12315	14,75828	17,1
R3	55,96617	12,7411	13,8	NB 7	63,50518	19,84547	22,5
RES	56,03333	12,68808	14	NB 8	63,48455	19,83015	35,6	TEMPERATURE 30-40 m level
SYH	56,02458	12,69933	13,5	N 10	63,49123	19,77218	22	W Landskrona	55,86667	12,75	30
HA	55,957	12,69	27	N 11	63,48947	19,80348	24,2	Anholt E	56,66667	12,11667	30
P4	55,99783	12,6895	28	N 17	63,40017	19,977	52,5	Å16	58,26667	10,725	30
ÖVF 2:3	56,02833	12,68667	29	Bothnian Sea				BY2 Arkona	55	14,08333	30
				G 1	62,83933	18,21033	14,5	A13/F9	64,70833	22,06667	40
				G 2	62,83948	18,2218	31
				G 4	62,86237	18,20872	48,5
				G 7	62,88422	18,25497	17,2
				G 8	62,89277	18,24613	11,3
				G 9	62,89418	18,28013	38,5
				G 10	62,89065	18,28877	52
				G 11	62,865	18,29175	73
				G 12	62,85593	18,25968	66,2
				N 2-1	61,25258	17,66492	61,8
				N 2-4	61,35175	17,51335	61
				N 25	63,31232	19,80103	129
				N 4-2	62,76615	18,29913	79,5
